# Supplementary material for: Combining Ordinary Kriging with wind directions to identify sources of industrial odors in Portland, Oregon
Source: PLoS One. 2018 Jan 31;13(1):e0189175. doi: 10.1371/journal.pone.0189175 (PMC5791939; doi:10.1371/journal.pone.0189175)
Supplement: S1 Dataset — (XLSX) [file pone.0189175.s001.xlsx]

## Sheet: Sheet1
Date and Time, in UTC	Wind Direction, in Degrees of Azimuth, used in "Combining Ordinary Kriging with Wind Directions to Identify Sources of Industrial Odors in Portland, Oregon" by Eckmann et al.	Wind Speed, in meters per second, used in "Combining Ordinary Kriging with Wind Directions to Identify Sources of Industrial Odors in Portland, Oregon" by Eckmann et al.
2014-11-30	327	0.8
2014-11-30 00:05:00	313	0.5
2014-11-30 00:10:00	323	0.5
2014-11-30 00:15:00	299	0.5
2014-11-30 00:20:00	343	0.5
2014-11-30 00:25:00	327	1
2014-11-30 00:30:00	319	0.8
2014-11-30 00:35:00	331	1
2014-11-30 00:40:00	334	0.8
2014-11-30 00:45:00	320	0.8
2014-11-30 00:50:00	324	0.8
2014-11-30 00:55:00	327	0.5
2014-11-30 01:00:00	320	0.8
2014-11-30 01:05:00	321	0.8
2014-11-30 01:10:00	327	1
2014-11-30 01:15:00	313	0.5
2014-11-30 01:20:00	331	0.5
2014-11-30 01:25:00	324	0.3
2014-11-30 01:30:00	319	0.8
2014-11-30 01:35:00	321	0.8
2014-11-30 01:40:00	333	1.5
2014-11-30 01:45:00	340	0.5
2014-11-30 01:50:00	323	0.8
2014-11-30 01:55:00	324	0.8
2014-11-30 02:00:00	324	0.5
2014-11-30 02:05:00	326	0.8
2014-11-30 02:10:00	344	0.5
2014-11-30 02:15:00	307	0.8
2014-11-30 02:20:00	324	0.8
2014-11-30 02:25:00	334	0.5
2014-11-30 02:30:00	340	0.8
2014-11-30 02:35:00	319	0.5
2014-11-30 02:40:00	333	1
2014-11-30 02:45:00	317	0.5
2014-11-30 02:50:00	341	0.3
2014-11-30 02:55:00	323	0.5
2014-11-30 03:00:00	329	0.3
2014-11-30 03:05:00	337	0.5
2014-11-30 03:10:00	327	0.5
2014-11-30 03:15:00	331	0.5
2014-11-30 03:20:00	317	0.8
2014-11-30 03:25:00	324	0.5
2014-11-30 03:30:00	337	0.8
2014-11-30 03:35:00	327	0.8
2014-11-30 03:40:00	317	0.5
2014-11-30 03:45:00	331	0.3
2014-11-30 03:50:00	316	0.3
2014-11-30 03:55:00	336	0.3
2014-11-30 04:00:00	340	0
2014-11-30 04:05:00	338	0
2014-11-30 04:10:00	338	0
2014-11-30 04:15:00	306	0
2014-11-30 04:20:00	306	0
2014-11-30 04:25:00	317	0.5
2014-11-30 04:30:00	312	0
2014-11-30 04:35:00	307	0.5
2014-11-30 04:40:00	307	0.5
2014-11-30 04:45:00	310	0.8
2014-11-30 04:50:00	313	0.3
2014-11-30 04:55:00	326	0.3
2014-11-30 05:00:00	326	0.3
2014-11-30 05:05:00	314	0.5
2014-11-30 05:10:00	333	1
2014-11-30 05:15:00	321	0.8
2014-11-30 05:20:00	321	0.3
2014-11-30 05:25:00	324	0.3
2014-11-30 05:30:00	348	0.3
2014-11-30 05:35:00	312	0.3
2014-11-30 05:40:00	321	0.8
2014-11-30 05:45:00	316	1.8
2014-11-30 05:50:00	338	0.5
2014-11-30 05:55:00	330	0.3
2014-11-30 06:00:00	336	0.3
2014-11-30 06:05:00	327	0.3
2014-11-30 06:10:00	330	0
2014-11-30 06:15:00	330	0.3
2014-11-30 06:20:00	331	0
2014-11-30 06:25:00	326	0.3
2014-11-30 06:30:00	324	0.5
2014-11-30 06:35:00	326	0.5
2014-11-30 06:40:00	336	0.3
2014-11-30 06:45:00	333	0.8
2014-11-30 06:50:00	323	0.3
2014-11-30 06:55:00	317	0.3
2014-11-30 07:00:00	307	0
2014-11-30 07:05:00	329	0
2014-11-30 07:10:00	344	0.3
2014-11-30 07:15:00	326	0
2014-11-30 07:20:00	327	0.3
2014-11-30 07:25:00	316	0
2014-11-30 07:30:00	327	0.3
2014-11-30 07:35:00	343	0.8
2014-11-30 07:40:00	334	0.3
2014-11-30 07:45:00	345	0.3
2014-11-30 07:50:00	333	0.3
2014-11-30 07:55:00	337	0.3
2014-11-30 08:00:00	320	0.3
2014-11-30 08:05:00	324	0
2014-11-30 08:10:00	319	0.3
2014-11-30 08:15:00	336	0.3
2014-11-30 08:20:00	320	0.3
2014-11-30 08:25:00	340	0
2014-11-30 08:30:00	306	0
2014-11-30 08:35:00	309	0
2014-11-30 08:40:00	341	0
2014-11-30 08:45:00	326	0
2014-11-30 08:50:00	330	0
2014-11-30 08:55:00	317	0
2014-11-30 09:00:00	298	0
2014-11-30 09:05:00	300	0
2014-11-30 09:10:00	329	0
2014-11-30 09:15:00	310	0
2014-11-30 09:20:00	320	0
2014-11-30 09:25:00	323	0.3
2014-11-30 09:30:00	316	1.3
2014-11-30 09:35:00	317	0.8
2014-11-30 09:40:00	309	1.3
2014-11-30 09:45:00	309	0.5
2014-11-30 09:50:00	314	0.3
2014-11-30 09:55:00	306	0.5
2014-11-30 10:00:00	321	0.5
2014-11-30 10:05:00	299	1.8
2014-11-30 10:10:00	324	1.5
2014-11-30 10:15:00	303	1
2014-11-30 10:20:00	327	0.3
2014-11-30 10:25:00	296	0.5
2014-11-30 10:30:00	289	0.3
2014-11-30 10:35:00	316	0.5
2014-11-30 10:40:00	313	0
2014-11-30 10:45:00	330	0
2014-11-30 10:50:00	309	0.5
2014-11-30 10:55:00	310	0
2014-11-30 11:00:00	312	0
2014-11-30 11:05:00	327	0.8
2014-11-30 11:10:00	303	0.3
2014-11-30 11:15:00	309	0.5
2014-11-30 11:20:00	310	1.3
2014-11-30 11:25:00	307	1.3
2014-11-30 11:30:00	313	0.5
2014-11-30 11:35:00	307	1.3
2014-11-30 11:40:00	320	0.5
2014-11-30 11:45:00	305	0.3
2014-11-30 11:50:00	327	0.3
2014-11-30 11:55:00	314	0
2014-11-30 12:00:00	321	0.8
2014-11-30 12:05:00	309	0.3
2014-11-30 12:10:00	321	0.3
2014-11-30 12:15:00	338	0.8
2014-11-30 12:20:00	323	0.5
2014-11-30 12:25:00	340	0.8
2014-11-30 12:30:00	333	0.5
2014-11-30 12:35:00	327	0.5
2014-11-30 12:40:00	331	0.8
2014-11-30 12:45:00	338	0.8
2014-11-30 12:50:00	316	0.5
2014-11-30 12:55:00	314	0.3
2014-11-30 13:00:00	305	0.3
2014-11-30 13:05:00	324	0
2014-11-30 13:10:00	314	0
2014-11-30 13:15:00	319	0
2014-11-30 13:20:00	341	0.3
2014-11-30 13:25:00	351	0.3
2014-11-30 13:30:00	355	0.3
2014-11-30 13:35:00	324	0.3
2014-11-30 13:40:00	324	0.3
2014-11-30 13:45:00	321	0
2014-11-30 13:50:00	327	0
2014-11-30 13:55:00	317	0.5
2014-11-30 14:00:00	338	0.5
2014-11-30 14:05:00	336	0.8
2014-11-30 14:10:00	337	0.3
2014-11-30 14:15:00	319	0.3
2014-11-30 14:20:00	305	0
2014-11-30 14:25:00	326	0
2014-11-30 14:30:00	345	0.3
2014-11-30 14:35:00	324	0
2014-11-30 14:40:00	310	0
2014-11-30 14:45:00	331	0.5
2014-11-30 14:50:00	326	0.8
2014-11-30 14:55:00	336	1
2014-11-30 15:00:00	326	0.8
2014-11-30 15:05:00	324	0.5
2014-11-30 15:10:00	329	0.5
2014-11-30 15:15:00	333	0.3
2014-11-30 15:20:00	312	0
2014-11-30 15:25:00	333	0.3
2014-11-30 15:30:00	333	0
2014-11-30 15:35:00	333	0
2014-11-30 15:40:00	333	0
2014-11-30 15:45:00	333	0
2014-11-30 15:50:00	333	0
2014-11-30 15:55:00	333	0
2014-11-30 16:00:00	333	0
2014-11-30 16:05:00	307	0.3
2014-11-30 16:10:00	309	0
2014-11-30 16:15:00	309	0
2014-11-30 16:20:00	309	0
2014-11-30 16:25:00	309	0
2014-11-30 16:30:00	309	0
2014-11-30 16:35:00	309	0
2014-11-30 16:40:00	309	0
2014-11-30 16:45:00	309	0
2014-11-30 16:50:00	46	0
2014-11-30 16:55:00	111	0
2014-11-30 17:00:00	112	0.3
2014-11-30 17:05:00	104	0
2014-11-30 17:10:00	128	0.3
2014-11-30 17:15:00	143	0
2014-11-30 17:20:00	149	0
2014-11-30 17:25:00	153	0.3
2014-11-30 17:30:00	125	0
2014-11-30 17:35:00	124	0
2014-11-30 17:40:00	138	0.5
2014-11-30 17:45:00	111	0.5
2014-11-30 17:50:00	101	0.8
2014-11-30 17:55:00	125	0.8
2014-11-30 18:00:00	124	1
2014-11-30 18:05:00	111	1
2014-11-30 18:10:00	117	1.3
2014-11-30 18:15:00	126	1
2014-11-30 18:20:00	80	0.8
2014-11-30 18:25:00	118	1
2014-11-30 18:30:00	102	1.3
2014-11-30 18:35:00	98	1.3
2014-11-30 18:40:00	105	1.3
2014-11-30 18:45:00	97	1.8
2014-11-30 18:50:00	102	1.5
2014-11-30 18:55:00	101	1.3
2014-11-30 19:00:00	100	1.5
2014-11-30 19:05:00	90	1.3
2014-11-30 19:10:00	112	1.8
2014-11-30 19:15:00	95	2
2014-11-30 19:20:00	105	2.3
2014-11-30 19:25:00	102	2
2014-11-30 19:30:00	98	1.8
2014-11-30 19:35:00	124	2.8
2014-11-30 19:40:00	84	2.5
2014-11-30 19:45:00	91	2
2014-11-30 19:50:00	91	3
2014-11-30 19:55:00	97	2.8
2014-11-30 20:00:00	118	2.3
2014-11-30 20:05:00	93	3
2014-11-30 20:10:00	101	2
2014-11-30 20:15:00	145	2.3
2014-11-30 20:20:00	131	1.8
2014-11-30 20:25:00	107	2.5
2014-11-30 20:30:00	87	2.5
2014-11-30 20:35:00	94	2.5
2014-11-30 20:40:00	105	2.5
2014-11-30 20:45:00	104	3.3
2014-11-30 20:50:00	98	2.5
2014-11-30 20:55:00	111	3.3
2014-11-30 21:00:00	107	2.5
2014-11-30 21:05:00	104	3.3
2014-11-30 21:10:00	115	3.5
2014-11-30 21:15:00	112	3.3
2014-11-30 21:20:00	114	3.3
2014-11-30 21:25:00	111	2.8
2014-11-30 21:30:00	110	2.8
2014-11-30 21:35:00	129	2.3
2014-11-30 21:40:00	104	1.8
2014-11-30 21:45:00	108	2.8
2014-11-30 21:50:00	107	3
2014-11-30 21:55:00	107	2.3
2014-11-30 22:00:00	98	2.3
2014-11-30 22:05:00	119	2.3
2014-11-30 22:10:00	112	2.5
2014-11-30 22:15:00	110	2
2014-11-30 22:20:00	136	2
2014-11-30 22:25:00	108	1.8
2014-11-30 22:30:00	129	2
2014-11-30 22:35:00	129	2.3
2014-11-30 22:40:00	146	1.8
2014-11-30 22:45:00	122	2.5
2014-11-30 22:50:00	119	2.3
2014-11-30 22:55:00	124	2.3
2014-11-30 23:00:00	108	2
2014-11-30 23:05:00	115	2.8
2014-11-30 23:10:00	121	1.8
2014-11-30 23:15:00	124	0.8
2014-11-30 23:20:00	135	1.8
2014-11-30 23:25:00	104	1.8
2014-11-30 23:30:00	121	1
2014-11-30 23:35:00	107	0.8
2014-11-30 23:40:00	161	2
2014-11-30 23:45:00	118	1.8
2014-11-30 23:50:00	105	1.5
2014-11-30 23:55:00	86	1.8
2014-12-01	118	2
2014-12-01 00:05:00	110	1.5
2014-12-01 00:10:00	139	2.5
2014-12-01 00:15:00	117	2.3
2014-12-01 00:20:00	125	1.8
2014-12-01 00:25:00	111	2
2014-12-01 00:30:00	131	2.5
2014-12-01 00:35:00	125	2.3
2014-12-01 00:40:00	139	2
2014-12-01 00:45:00	125	2.8
2014-12-01 00:50:00	122	1.8
2014-12-01 00:55:00	159	1.5
2014-12-01 01:00:00	133	1.5
2014-12-01 01:05:00	133	1.3
2014-12-01 01:10:00	117	1.8
2014-12-01 01:15:00	115	2
2014-12-01 01:20:00	142	2.3
2014-12-01 01:25:00	111	2
2014-12-01 01:30:00	131	1.3
2014-12-01 01:35:00	125	1.8
2014-12-01 01:40:00	156	1
2014-12-01 01:45:00	112	1.3
2014-12-01 01:50:00	139	1.5
2014-12-01 01:55:00	135	1
2014-12-01 02:00:00	143	2
2014-12-01 02:05:00	136	1.8
2014-12-01 02:10:00	126	1.3
2014-12-01 02:15:00	125	1
2014-12-01 02:20:00	131	1.5
2014-12-01 02:25:00	154	1.8
2014-12-01 02:30:00	110	0.5
2014-12-01 02:35:00	146	1
2014-12-01 02:40:00	136	0.5
2014-12-01 02:45:00	146	0.5
2014-12-01 02:50:00	140	0.8
2014-12-01 02:55:00	152	0.8
2014-12-01 03:00:00	126	0.8
2014-12-01 03:05:00	115	0.5
2014-12-01 03:10:00	128	0.8
2014-12-01 03:15:00	131	1.8
2014-12-01 03:20:00	128	1.3
2014-12-01 03:25:00	131	1.3
2014-12-01 03:30:00	135	1.3
2014-12-01 03:35:00	135	1
2014-12-01 03:40:00	139	0.5
2014-12-01 03:45:00	131	1.3
2014-12-01 03:50:00	164	1.3
2014-12-01 03:55:00	125	1.8
2014-12-01 04:00:00	138	1
2014-12-01 04:05:00	114	0.8
2014-12-01 04:10:00	142	0.8
2014-12-01 04:15:00	139	0.8
2014-12-01 04:20:00	145	0.5
2014-12-01 04:25:00	133	0.3
2014-12-01 04:30:00	140	0
2014-12-01 04:35:00	129	0.5
2014-12-01 04:40:00	121	0.3
2014-12-01 04:45:00	138	0.8
2014-12-01 04:50:00	128	0.8
2014-12-01 04:55:00	124	0.5
2014-12-01 05:00:00	131	0.3
2014-12-01 05:05:00	142	0.8
2014-12-01 05:10:00	133	1.8
2014-12-01 05:15:00	122	0.8
2014-12-01 05:20:00	145	1.3
2014-12-01 05:25:00	124	1
2014-12-01 05:30:00	147	1.5
2014-12-01 05:35:00	132	1.3
2014-12-01 05:40:00	152	1.5
2014-12-01 05:45:00	140	1
2014-12-01 05:50:00	138	1.5
2014-12-01 05:55:00	161	0.5
2014-12-01 06:00:00	128	1
2014-12-01 06:05:00	139	1.5
2014-12-01 06:10:00	149	1.3
2014-12-01 06:15:00	150	1.8
2014-12-01 06:20:00	142	1.3
2014-12-01 06:25:00	140	1.3
2014-12-01 06:30:00	128	1.5
2014-12-01 06:35:00	147	1.3
2014-12-01 06:40:00	160	1
2014-12-01 06:45:00	161	1
2014-12-01 06:50:00	160	1.3
2014-12-01 06:55:00	138	1
2014-12-01 07:00:00	138	1
2014-12-01 07:05:00	139	0.8
2014-12-01 07:10:00	154	1.3
2014-12-01 07:15:00	139	1.3
2014-12-01 07:20:00	126	1.5
2014-12-01 07:25:00	139	1
2014-12-01 07:30:00	152	1.3
2014-12-01 07:35:00	185	1
2014-12-01 07:40:00	159	1
2014-12-01 07:45:00	149	1.8
2014-12-01 07:50:00	147	2
2014-12-01 07:55:00	150	1.8
2014-12-01 08:00:00	139	2
2014-12-01 08:05:00	167	1
2014-12-01 08:10:00	132	1
2014-12-01 08:15:00	145	1.8
2014-12-01 08:20:00	152	1.5
2014-12-01 08:25:00	143	1.5
2014-12-01 08:30:00	145	2
2014-12-01 08:35:00	143	1.3
2014-12-01 08:40:00	132	1.3
2014-12-01 08:45:00	156	1.5
2014-12-01 08:50:00	208	1
2014-12-01 08:55:00	164	1.5
2014-12-01 09:00:00	167	1.5
2014-12-01 09:05:00	163	1.5
2014-12-01 09:10:00	140	1.3
2014-12-01 09:15:00	140	1.5
2014-12-01 09:20:00	143	1.8
2014-12-01 09:25:00	149	1.3
2014-12-01 09:30:00	150	1.8
2014-12-01 09:35:00	180	1.3
2014-12-01 09:40:00	164	0.8
2014-12-01 09:45:00	163	0.5
2014-12-01 09:50:00	147	0.8
2014-12-01 09:55:00	163	0.8
2014-12-01 10:00:00	140	1
2014-12-01 10:05:00	150	0.8
2014-12-01 10:10:00	146	0.8
2014-12-01 10:15:00	143	0.8
2014-12-01 10:20:00	131	1
2014-12-01 10:25:00	160	1
2014-12-01 10:30:00	152	1
2014-12-01 10:35:00	157	1.5
2014-12-01 10:40:00	146	1.8
2014-12-01 10:45:00	154	1.3
2014-12-01 10:50:00	150	1
2014-12-01 10:55:00	131	0.8
2014-12-01 11:00:00	247	0.3
2014-12-01 11:05:00	156	1
2014-12-01 11:10:00	139	0.8
2014-12-01 11:15:00	142	0.8
2014-12-01 11:20:00	135	0.8
2014-12-01 11:25:00	181	0.8
2014-12-01 11:30:00	170	0.8
2014-12-01 11:35:00	159	1
2014-12-01 11:40:00	147	1.3
2014-12-01 11:45:00	139	1.3
2014-12-01 11:50:00	132	0.5
2014-12-01 11:55:00	132	0.8
2014-12-01 12:00:00	129	0.8
2014-12-01 12:05:00	128	0.5
2014-12-01 12:10:00	121	0.3
2014-12-01 12:15:00	133	0.5
2014-12-01 12:20:00	138	0.5
2014-12-01 12:25:00	142	0.5
2014-12-01 12:30:00	159	0.8
2014-12-01 12:35:00	153	1.3
2014-12-01 12:40:00	142	1.3
2014-12-01 12:45:00	142	0.5
2014-12-01 12:50:00	128	0.5
2014-12-01 12:55:00	140	0.8
2014-12-01 13:00:00	147	0.8
2014-12-01 13:05:00	129	0.3
2014-12-01 13:10:00	142	0.3
2014-12-01 13:15:00	139	0.3
2014-12-01 13:20:00	145	0.3
2014-12-01 13:25:00	132	0.3
2014-12-01 13:30:00	143	0.8
2014-12-01 13:35:00	153	0.3
2014-12-01 13:40:00	168	0
2014-12-01 13:45:00	135	0.8
2014-12-01 13:50:00	112	0.5
2014-12-01 13:55:00	139	0.3
2014-12-01 14:00:00	145	0.3
2014-12-01 14:05:00	135	0.5
2014-12-01 14:10:00	132	0.8
2014-12-01 14:15:00	140	0.8
2014-12-01 14:20:00	135	1
2014-12-01 14:25:00	124	0.3
2014-12-01 14:30:00	124	0.3
2014-12-01 14:35:00	142	1
2014-12-01 14:40:00	108	0.5
2014-12-01 14:45:00	135	1
2014-12-01 14:50:00	135	1
2014-12-01 14:55:00	135	0.5
2014-12-01 15:00:00	136	0.5
2014-12-01 15:05:00	136	0.3
2014-12-01 15:10:00	138	0.8
2014-12-01 15:15:00	126	0.5
2014-12-01 15:20:00	119	1
2014-12-01 15:25:00	131	0.8
2014-12-01 15:30:00	138	0.8
2014-12-01 15:35:00	139	0.5
2014-12-01 15:40:00	143	1
2014-12-01 15:45:00	124	0.8
2014-12-01 15:50:00	150	0.8
2014-12-01 15:55:00	135	0.3
2014-12-01 16:00:00	142	0.3
2014-12-01 16:05:00	135	0.8
2014-12-01 16:10:00	153	0.5
2014-12-01 16:15:00	146	0.8
2014-12-01 16:20:00	133	0.5
2014-12-01 16:25:00	142	0.8
2014-12-01 16:30:00	145	0.5
2014-12-01 16:35:00	135	0.8
2014-12-01 16:40:00	139	0
2014-12-01 16:45:00	138	0
2014-12-01 16:50:00	119	0.5
2014-12-01 16:55:00	132	0.5
2014-12-01 17:00:00	142	1
2014-12-01 17:05:00	132	0.3
2014-12-01 17:10:00	143	1
2014-12-01 17:15:00	136	0.8
2014-12-01 17:20:00	135	0.5
2014-12-01 17:25:00	112	0.5
2014-12-01 17:30:00	133	1
2014-12-01 17:35:00	157	0.3
2014-12-01 17:40:00	133	0.8
2014-12-01 17:45:00	160	0.3
2014-12-01 17:50:00	150	0.3
2014-12-01 17:55:00	142	0
2014-12-01 18:00:00	160	0.3
2014-12-01 18:05:00	131	0.3
2014-12-01 18:10:00	153	0.3
2014-12-01 18:15:00	164	0.3
2014-12-01 18:20:00	129	0.5
2014-12-01 18:25:00	136	0.5
2014-12-01 18:30:00	152	1
2014-12-01 18:35:00	117	0
2014-12-01 18:40:00	129	0.5
2014-12-01 18:45:00	146	0.5
2014-12-01 18:50:00	118	0.3
2014-12-01 18:55:00	128	0.3
2014-12-01 19:00:00	150	0
2014-12-01 19:05:00	166	0.5
2014-12-01 19:10:00	139	0.3
2014-12-01 19:15:00	136	0.3
2014-12-01 19:20:00	154	0
2014-12-01 19:25:00	142	0.5
2014-12-01 19:30:00	122	0.3
2014-12-01 19:35:00	138	0.5
2014-12-01 19:40:00	145	0.5
2014-12-01 19:45:00	143	0.3
2014-12-01 19:50:00	152	0.3
2014-12-01 19:55:00	152	0.3
2014-12-01 20:00:00	126	0.5
2014-12-01 20:05:00	146	0.3
2014-12-01 20:10:00	152	0.5
2014-12-01 20:15:00	145	0.8
2014-12-01 20:20:00	133	0.8
2014-12-01 20:25:00	138	0.3
2014-12-01 20:30:00	129	0.3
2014-12-01 20:35:00	133	0.3
2014-12-01 20:40:00	126	0.5
2014-12-01 20:45:00	140	0.5
2014-12-01 20:50:00	150	1
2014-12-01 20:55:00	139	0.5
2014-12-01 21:00:00	156	0.8
2014-12-01 21:05:00	107	0.3
2014-12-01 21:10:00	139	0.5
2014-12-01 21:15:00	129	0.5
2014-12-01 21:20:00	133	0.8
2014-12-01 21:25:00	118	0
2014-12-01 21:30:00	124	0
2014-12-01 21:35:00	156	0
2014-12-01 21:40:00	156	0
2014-12-01 21:45:00	139	1
2014-12-01 21:50:00	152	0.5
2014-12-01 21:55:00	140	0.3
2014-12-01 22:00:00	159	0.3
2014-12-01 22:05:00	150	0.3
2014-12-01 22:10:00	133	0.8
2014-12-01 22:15:00	139	0.3
2014-12-01 22:20:00	138	0.5
2014-12-01 22:25:00	135	0.5
2014-12-01 22:30:00	132	0.5
2014-12-01 22:35:00	143	0.8
2014-12-01 22:40:00	135	0.5
2014-12-01 22:45:00	142	0.8
2014-12-01 22:50:00	138	0.8
2014-12-01 22:55:00	139	0.5
2014-12-01 23:00:00	131	0.5
2014-12-01 23:05:00	156	0.3
2014-12-01 23:10:00	147	0.8
2014-12-01 23:15:00	147	0.3
2014-12-01 23:20:00	139	0.3
2014-12-01 23:25:00	138	0.5
2014-12-01 23:30:00	157	0.3
2014-12-01 23:35:00	157	0.3
2014-12-01 23:40:00	121	0.5
2014-12-01 23:45:00	112	0
2014-12-01 23:50:00	112	0
2014-12-01 23:55:00	112	0
2014-12-02	119	0.3
2014-12-02 00:05:00	142	1.3
2014-12-02 00:10:00	139	0.8
2014-12-02 00:15:00	146	0.8
2014-12-02 00:20:00	107	0.3
2014-12-02 00:25:00	131	0.5
2014-12-02 00:30:00	159	0
2014-12-02 00:35:00	142	0.5
2014-12-02 00:40:00	133	0.5
2014-12-02 00:45:00	125	0.3
2014-12-02 00:50:00	139	0.3
2014-12-02 00:55:00	142	0.3
2014-12-02 01:00:00	142	0.3
2014-12-02 01:05:00	133	0.5
2014-12-02 01:10:00	140	0.8
2014-12-02 01:15:00	136	0.5
2014-12-02 01:20:00	110	0
2014-12-02 01:25:00	108	0
2014-12-02 01:30:00	108	0
2014-12-02 01:35:00	108	0
2014-12-02 01:40:00	108	0
2014-12-02 01:45:00	108	0
2014-12-02 01:50:00	108	0
2014-12-02 01:55:00	108	0
2014-12-02 02:00:00	108	0
2014-12-02 02:05:00	108	0
2014-12-02 02:10:00	108	0
2014-12-02 02:15:00	108	0
2014-12-02 02:20:00	108	0
2014-12-02 02:25:00	108	0
2014-12-02 02:30:00	108	0
2014-12-02 02:35:00	108	0
2014-12-02 02:40:00	108	0
2014-12-02 02:45:00	108	0
2014-12-02 02:50:00	108	0
2014-12-02 02:55:00	136	0.5
2014-12-02 03:00:00	132	0.3
2014-12-02 03:05:00	147	0.3
2014-12-02 03:10:00	125	0.3
2014-12-02 03:15:00	131	0
2014-12-02 03:20:00	135	0.3
2014-12-02 03:25:00	138	0
2014-12-02 03:30:00	138	0
2014-12-02 03:35:00	138	0
2014-12-02 03:40:00	138	0
2014-12-02 03:45:00	138	0
2014-12-02 03:50:00	138	0
2014-12-02 03:55:00	138	0
2014-12-02 04:00:00	138	0
2014-12-02 04:05:00	138	0
2014-12-02 04:10:00	138	0
2014-12-02 04:15:00	138	0
2014-12-02 04:20:00	138	0
2014-12-02 04:25:00	138	0
2014-12-02 04:30:00	138	0
2014-12-02 04:35:00	138	0
2014-12-02 04:40:00	138	0
2014-12-02 04:45:00	138	0
2014-12-02 04:50:00	138	0
2014-12-02 04:55:00	138	0
2014-12-02 05:00:00	138	0
2014-12-02 05:05:00	138	0
2014-12-02 05:10:00	138	0
2014-12-02 05:15:00	138	0
2014-12-02 05:20:00	138	0
2014-12-02 05:25:00	138	0
2014-12-02 05:30:00	138	0
2014-12-02 05:35:00	138	0
2014-12-02 05:40:00	138	0
2014-12-02 05:45:00	138	0
2014-12-02 05:50:00	138	0
2014-12-02 05:55:00	138	0
2014-12-02 06:00:00	138	0
2014-12-02 06:05:00	152	0.5
2014-12-02 06:10:00	303	0.3
2014-12-02 06:15:00	305	0
2014-12-02 06:20:00	305	0.5
2014-12-02 06:25:00	307	0.5
2014-12-02 06:30:00	306	0
2014-12-02 06:35:00	306	0.3
2014-12-02 06:40:00	305	0.5
2014-12-02 06:45:00	313	0.8
2014-12-02 06:50:00	314	0.3
2014-12-02 06:55:00	307	0.3
2014-12-02 07:00:00	310	0.5
2014-12-02 07:05:00	314	0.3
2014-12-02 07:10:00	313	0
2014-12-02 07:15:00	313	0
2014-12-02 07:20:00	313	0.3
2014-12-02 07:25:00	313	0.5
2014-12-02 07:30:00	317	0.8
2014-12-02 07:35:00	319	0
2014-12-02 07:40:00	319	0.8
2014-12-02 07:45:00	319	0.3
2014-12-02 07:50:00	316	0
2014-12-02 07:55:00	317	0.5
2014-12-02 08:00:00	327	0.8
2014-12-02 08:05:00	331	0.8
2014-12-02 08:10:00	345	0.5
2014-12-02 08:15:00	350	0.3
2014-12-02 08:20:00	350	0
2014-12-02 08:25:00	350	0
2014-12-02 08:30:00	350	0
2014-12-02 08:35:00	350	0
2014-12-02 08:40:00	350	0
2014-12-02 08:45:00	350	0
2014-12-02 08:50:00	350	0
2014-12-02 08:55:00	350	0
2014-12-02 09:00:00	350	0
2014-12-02 09:05:00	350	0
2014-12-02 09:10:00	350	0
2014-12-02 09:15:00	350	0
2014-12-02 09:20:00	350	0
2014-12-02 09:25:00	350	0
2014-12-02 09:30:00	350	0
2014-12-02 09:35:00	350	0
2014-12-02 09:40:00	350	0
2014-12-02 09:45:00	350	0
2014-12-02 09:50:00	350	0.3
2014-12-02 09:55:00	350	0
2014-12-02 10:00:00	350	0
2014-12-02 10:05:00	350	0
2014-12-02 10:10:00	350	0
2014-12-02 10:15:00	350	0
2014-12-02 10:20:00	350	0
2014-12-02 10:25:00	350	0
2014-12-02 10:30:00	350	0
2014-12-02 10:35:00	321	0.3
2014-12-02 10:40:00	299	0.3
2014-12-02 10:45:00	296	0.3
2014-12-02 10:50:00	285	0
2014-12-02 10:55:00	285	0
2014-12-02 11:00:00	285	0
2014-12-02 11:05:00	285	0
2014-12-02 11:10:00	285	0
2014-12-02 11:15:00	285	0
2014-12-02 11:20:00	285	0
2014-12-02 11:25:00	285	0
2014-12-02 11:30:00	285	0
2014-12-02 11:35:00	285	0
2014-12-02 11:40:00	285	0
2014-12-02 11:45:00	285	0.3
2014-12-02 11:50:00	321	0.3
2014-12-02 11:55:00	324	0
2014-12-02 12:00:00	324	0
2014-12-02 12:05:00	316	0.3
2014-12-02 12:10:00	309	0.3
2014-12-02 12:15:00	307	0
2014-12-02 12:20:00	307	0
2014-12-02 12:25:00	307	0
2014-12-02 12:30:00	307	0
2014-12-02 12:35:00	307	0
2014-12-02 12:40:00	307	0
2014-12-02 12:45:00	307	0.3
2014-12-02 12:50:00	331	0.8
2014-12-02 12:55:00	330	1.3
2014-12-02 13:00:00	336	0.8
2014-12-02 13:05:00	341	0.5
2014-12-02 13:10:00	343	0.5
2014-12-02 13:15:00	340	0.8
2014-12-02 13:20:00	348	0.3
2014-12-02 13:25:00	300	0.3
2014-12-02 13:30:00	289	0.3
2014-12-02 13:35:00	293	0
2014-12-02 13:40:00	319	0
2014-12-02 13:45:00	314	0
2014-12-02 13:50:00	337	0
2014-12-02 13:55:00	309	0
2014-12-02 14:00:00	306	0
2014-12-02 14:05:00	305	0
2014-12-02 14:10:00	314	0
2014-12-02 14:15:00	1	0.3
2014-12-02 14:20:00	344	0
2014-12-02 14:25:00	310	0
2014-12-02 14:30:00	310	0
2014-12-02 14:35:00	310	0
2014-12-02 14:40:00	310	0
2014-12-02 14:45:00	309	0
2014-12-02 14:50:00	302	0
2014-12-02 14:55:00	300	0
2014-12-02 15:00:00	330	0.5
2014-12-02 15:05:00	334	0.3
2014-12-02 15:10:00	348	0.5
2014-12-02 15:15:00	18	0
2014-12-02 15:20:00	300	0
2014-12-02 15:25:00	305	0
2014-12-02 15:30:00	319	0
2014-12-02 15:35:00	317	0
2014-12-02 15:40:00	337	0
2014-12-02 15:45:00	310	0.3
2014-12-02 15:50:00	354	0
2014-12-02 15:55:00	336	0.3
2014-12-02 16:00:00	316	0.8
2014-12-02 16:05:00	338	0.3
2014-12-02 16:10:00	319	0
2014-12-02 16:15:00	337	0.5
2014-12-02 16:20:00	340	0.5
2014-12-02 16:25:00	344	0.3
2014-12-02 16:30:00	7	0.5
2014-12-02 16:35:00	28	0
2014-12-02 16:40:00	355	0
2014-12-02 16:45:00	303	0
2014-12-02 16:50:00	309	0
2014-12-02 16:55:00	310	0
2014-12-02 17:00:00	320	0
2014-12-02 17:05:00	323	0
2014-12-02 17:10:00	323	0
2014-12-02 17:15:00	319	0
2014-12-02 17:20:00	302	0
2014-12-02 17:25:00	296	0
2014-12-02 17:30:00	296	0
2014-12-02 17:35:00	296	0
2014-12-02 17:40:00	312	0
2014-12-02 17:45:00	344	0
2014-12-02 17:50:00	310	0
2014-12-02 17:55:00	341	0
2014-12-02 18:00:00	355	0.3
2014-12-02 18:05:00	6	0
2014-12-02 18:10:00	352	0
2014-12-02 18:15:00	300	0
2014-12-02 18:20:00	324	0.3
2014-12-02 18:25:00	347	0.8
2014-12-02 18:30:00	347	0
2014-12-02 18:35:00	330	0
2014-12-02 18:40:00	305	0.3
2014-12-02 18:45:00	312	0.8
2014-12-02 18:50:00	312	0
2014-12-02 18:55:00	355	0
2014-12-02 19:00:00	341	0.3
2014-12-02 19:05:00	317	0
2014-12-02 19:10:00	331	0.3
2014-12-02 19:15:00	340	0
2014-12-02 19:20:00	334	0.3
2014-12-02 19:25:00	323	0.3
2014-12-02 19:30:00	307	0.8
2014-12-02 19:35:00	338	0.5
2014-12-02 19:40:00	324	0.5
2014-12-02 19:45:00	321	0.5
2014-12-02 19:50:00	344	0.3
2014-12-02 19:55:00	319	0.3
2014-12-02 20:00:00	319	0.3
2014-12-02 20:05:00	350	0.5
2014-12-02 20:10:00	326	0.3
2014-12-02 20:15:00	354	0.5
2014-12-02 20:20:00	345	1.3
2014-12-02 20:25:00	350	0.3
2014-12-02 20:30:00	354	1.3
2014-12-02 20:35:00	338	0.3
2014-12-02 20:40:00	340	0.3
2014-12-02 20:45:00	344	0.3
2014-12-02 20:50:00	354	1
2014-12-02 20:55:00	341	0.3
2014-12-02 21:00:00	352	0.5
2014-12-02 21:05:00	345	0.3
2014-12-02 21:10:00	340	0.3
2014-12-02 21:15:00	355	0.3
2014-12-02 21:20:00	347	0.3
2014-12-02 21:25:00	352	0.3
2014-12-02 21:30:00	354	0.3
2014-12-02 21:35:00	355	0
2014-12-02 21:40:00	355	0
2014-12-02 21:45:00	355	0
2014-12-02 21:50:00	355	0
2014-12-02 21:55:00	355	0
2014-12-02 22:00:00	355	0
2014-12-02 22:05:00	355	0
2014-12-02 22:10:00	355	0
2014-12-02 22:15:00	355	0
2014-12-02 22:20:00	347	0
2014-12-02 22:25:00	338	0
2014-12-02 22:30:00	317	0
2014-12-02 22:35:00	101	0
2014-12-02 22:40:00	97	0.3
2014-12-02 22:45:00	114	0.5
2014-12-02 22:50:00	97	0.8
2014-12-02 22:55:00	112	0.8
2014-12-02 23:00:00	121	0.8
2014-12-02 23:05:00	129	1
2014-12-02 23:10:00	124	1
2014-12-02 23:15:00	115	1
2014-12-02 23:20:00	117	1.3
2014-12-02 23:25:00	125	1.3
2014-12-02 23:30:00	112	1.3
2014-12-02 23:35:00	128	1.5
2014-12-02 23:40:00	114	2
2014-12-02 23:45:00	97	1.8
2014-12-02 23:50:00	132	1.5
2014-12-02 23:55:00	125	1.5
2014-12-03	122	1.3
2014-12-03 00:05:00	95	1.3
2014-12-03 00:10:00	98	1
2014-12-03 00:15:00	101	1.3
2014-12-03 00:20:00	126	1.3
2014-12-03 00:25:00	126	1.5
2014-12-03 00:30:00	118	1
2014-12-03 00:35:00	108	1.8
2014-12-03 00:40:00	111	1
2014-12-03 00:45:00	159	1.3
2014-12-03 00:50:00	142	1.3
2014-12-03 00:55:00	132	2
2014-12-03 01:00:00	115	2.3
2014-12-03 01:05:00	146	3
2014-12-03 01:10:00	140	2.8
2014-12-03 01:15:00	149	2
2014-12-03 01:20:00	131	2
2014-12-03 01:25:00	142	2.5
2014-12-03 01:30:00	149	2.5
2014-12-03 01:35:00	121	1.8
2014-12-03 01:40:00	111	1.8
2014-12-03 01:45:00	125	2.3
2014-12-03 01:50:00	146	1.8
2014-12-03 01:55:00	145	2
2014-12-03 02:00:00	98	1.8
2014-12-03 02:05:00	115	2
2014-12-03 02:10:00	138	2.3
2014-12-03 02:15:00	150	2.5
2014-12-03 02:20:00	147	2.8
2014-12-03 02:25:00	142	2.8
2014-12-03 02:30:00	139	2.5
2014-12-03 02:35:00	147	2.5
2014-12-03 02:40:00	139	2
2014-12-03 02:45:00	147	2.3
2014-12-03 02:50:00	191	1.3
2014-12-03 02:55:00	133	1.8
2014-12-03 03:00:00	139	2
2014-12-03 03:05:00	112	0.8
2014-12-03 03:10:00	112	1.5
2014-12-03 03:15:00	143	1.5
2014-12-03 03:20:00	122	1.3
2014-12-03 03:25:00	131	0.5
2014-12-03 03:30:00	140	1.8
2014-12-03 03:35:00	138	1.5
2014-12-03 03:40:00	126	1.8
2014-12-03 03:45:00	149	2
2014-12-03 03:50:00	156	1.3
2014-12-03 03:55:00	133	1.8
2014-12-03 04:00:00	157	2
2014-12-03 04:05:00	142	1.5
2014-12-03 04:10:00	146	2.5
2014-12-03 04:15:00	136	2
2014-12-03 04:20:00	128	2.5
2014-12-03 04:25:00	122	2.5
2014-12-03 04:30:00	152	3
2014-12-03 04:35:00	157	2
2014-12-03 04:40:00	140	2
2014-12-03 04:45:00	146	2.8
2014-12-03 04:50:00	138	2.5
2014-12-03 04:55:00	125	1.8
2014-12-03 05:00:00	135	2.3
2014-12-03 05:05:00	133	1.8
2014-12-03 05:10:00	143	1.3
2014-12-03 05:15:00	156	1.5
2014-12-03 05:20:00	143	2
2014-12-03 05:25:00	138	1.5
2014-12-03 05:30:00	143	2.3
2014-12-03 05:35:00	131	1.8
2014-12-03 05:40:00	135	2
2014-12-03 05:45:00	140	2.3
2014-12-03 05:50:00	131	1.8
2014-12-03 05:55:00	119	1.3
2014-12-03 06:00:00	129	1.3
2014-12-03 06:05:00	125	1.3
2014-12-03 06:10:00	143	1.3
2014-12-03 06:15:00	121	0.8
2014-12-03 06:20:00	133	1.3
2014-12-03 06:25:00	157	1
2014-12-03 06:30:00	157	1.3
2014-12-03 06:35:00	117	1
2014-12-03 06:40:00	143	1.3
2014-12-03 06:45:00	108	1.3
2014-12-03 06:50:00	147	1.8
2014-12-03 06:55:00	153	2.3
2014-12-03 07:00:00	128	2.3
2014-12-03 07:05:00	153	1.8
2014-12-03 07:10:00	150	2.5
2014-12-03 07:15:00	138	2.5
2014-12-03 07:20:00	133	2.5
2014-12-03 07:25:00	132	2.3
2014-12-03 07:30:00	139	2.5
2014-12-03 07:35:00	139	2.5
2014-12-03 07:40:00	139	2.3
2014-12-03 07:45:00	126	2
2014-12-03 07:50:00	136	2.5
2014-12-03 07:55:00	128	2.8
2014-12-03 08:00:00	118	1.5
2014-12-03 08:05:00	124	1.5
2014-12-03 08:10:00	138	2
2014-12-03 08:15:00	112	1.5
2014-12-03 08:20:00	125	1.3
2014-12-03 08:25:00	117	0.8
2014-12-03 08:30:00	131	1.3
2014-12-03 08:35:00	147	1.8
2014-12-03 08:40:00	122	2.5
2014-12-03 08:45:00	115	2
2014-12-03 08:50:00	121	2
2014-12-03 08:55:00	140	2.3
2014-12-03 09:00:00	126	2
2014-12-03 09:05:00	119	2.8
2014-12-03 09:10:00	129	1.8
2014-12-03 09:15:00	136	2.5
2014-12-03 09:20:00	154	2.3
2014-12-03 09:25:00	126	2
2014-12-03 09:30:00	131	1.8
2014-12-03 09:35:00	122	1.5
2014-12-03 09:40:00	142	1.5
2014-12-03 09:45:00	145	1.5
2014-12-03 09:50:00	133	2.3
2014-12-03 09:55:00	124	2.3
2014-12-03 10:00:00	145	2.5
2014-12-03 10:05:00	131	2.5
2014-12-03 10:10:00	147	3
2014-12-03 10:15:00	135	2.3
2014-12-03 10:20:00	136	2
2014-12-03 10:25:00	163	1.8
2014-12-03 10:30:00	147	2
2014-12-03 10:35:00	149	2
2014-12-03 10:40:00	143	1.5
2014-12-03 10:45:00	131	1.3
2014-12-03 10:50:00	128	0.3
2014-12-03 10:55:00	131	1.3
2014-12-03 11:00:00	131	2
2014-12-03 11:05:00	131	1.8
2014-12-03 11:10:00	115	1.8
2014-12-03 11:15:00	128	2
2014-12-03 11:20:00	142	1.5
2014-12-03 11:25:00	129	1.3
2014-12-03 11:30:00	135	1.8
2014-12-03 11:35:00	136	1.3
2014-12-03 11:40:00	157	1.5
2014-12-03 11:45:00	126	1.3
2014-12-03 11:50:00	129	1.3
2014-12-03 11:55:00	146	1.5
2014-12-03 12:00:00	149	0.5
2014-12-03 12:05:00	133	0.8
2014-12-03 12:10:00	97	0.5
2014-12-03 12:15:00	135	1.5
2014-12-03 12:20:00	115	1
2014-12-03 12:25:00	102	1.8
2014-12-03 12:30:00	133	1.8
2014-12-03 12:35:00	140	0.3
2014-12-03 12:40:00	129	1
2014-12-03 12:45:00	145	1.5
2014-12-03 12:50:00	135	0.8
2014-12-03 12:55:00	124	0.8
2014-12-03 13:00:00	138	1.5
2014-12-03 13:05:00	145	1
2014-12-03 13:10:00	136	0.8
2014-12-03 13:15:00	138	0.8
2014-12-03 13:20:00	139	0.5
2014-12-03 13:25:00	129	0
2014-12-03 13:30:00	119	0.3
2014-12-03 13:35:00	135	0.3
2014-12-03 13:40:00	132	0.3
2014-12-03 13:45:00	145	0.3
2014-12-03 13:50:00	125	0.3
2014-12-03 13:55:00	126	0
2014-12-03 14:00:00	135	0.8
2014-12-03 14:05:00	119	0.5
2014-12-03 14:10:00	114	0.5
2014-12-03 14:15:00	153	0
2014-12-03 14:20:00	122	0.3
2014-12-03 14:25:00	111	0.5
2014-12-03 14:30:00	104	0.3
2014-12-03 14:35:00	118	0
2014-12-03 14:40:00	111	0.3
2014-12-03 14:45:00	111	0.5
2014-12-03 14:50:00	126	1.3
2014-12-03 14:55:00	117	1.3
2014-12-03 15:00:00	135	1.5
2014-12-03 15:05:00	124	1.5
2014-12-03 15:10:00	118	0.8
2014-12-03 15:15:00	107	0.3
2014-12-03 15:20:00	147	1.5
2014-12-03 15:25:00	125	0.5
2014-12-03 15:30:00	150	0.8
2014-12-03 15:35:00	147	1.3
2014-12-03 15:40:00	135	1.3
2014-12-03 15:45:00	129	1
2014-12-03 15:50:00	115	1.5
2014-12-03 15:55:00	129	1.8
2014-12-03 16:00:00	150	1.3
2014-12-03 16:05:00	135	1.3
2014-12-03 16:10:00	173	1.5
2014-12-03 16:15:00	136	1.5
2014-12-03 16:20:00	142	2.3
2014-12-03 16:25:00	150	1.8
2014-12-03 16:30:00	153	1.3
2014-12-03 16:35:00	131	2
2014-12-03 16:40:00	131	2.5
2014-12-03 16:45:00	146	1.5
2014-12-03 16:50:00	139	1.5
2014-12-03 16:55:00	145	1.5
2014-12-03 17:00:00	145	2
2014-12-03 17:05:00	142	2.3
2014-12-03 17:10:00	143	1.8
2014-12-03 17:15:00	132	1.8
2014-12-03 17:20:00	140	1.3
2014-12-03 17:25:00	124	1
2014-12-03 17:30:00	131	1
2014-12-03 17:35:00	142	1.3
2014-12-03 17:40:00	146	1.8
2014-12-03 17:45:00	142	1.8
2014-12-03 17:50:00	122	1.5
2014-12-03 17:55:00	117	1.8
2014-12-03 18:00:00	146	1.3
2014-12-03 18:05:00	145	1.3
2014-12-03 18:10:00	118	1.8
2014-12-03 18:15:00	166	2.5
2014-12-03 18:20:00	142	2
2014-12-03 18:25:00	142	2
2014-12-03 18:30:00	147	1.5
2014-12-03 18:35:00	157	1.5
2014-12-03 18:40:00	152	1.3
2014-12-03 18:45:00	126	1.8
2014-12-03 18:50:00	136	1.5
2014-12-03 18:55:00	156	1.5
2014-12-03 19:00:00	145	2
2014-12-03 19:05:00	131	0.8
2014-12-03 19:10:00	170	1
2014-12-03 19:15:00	160	1.3
2014-12-03 19:20:00	149	0.8
2014-12-03 19:25:00	138	1
2014-12-03 19:30:00	135	1
2014-12-03 19:35:00	145	0.8
2014-12-03 19:40:00	157	0.8
2014-12-03 19:45:00	138	0.5
2014-12-03 19:50:00	125	1.3
2014-12-03 19:55:00	102	0.3
2014-12-03 20:00:00	122	1
2014-12-03 20:05:00	129	1.5
2014-12-03 20:10:00	129	1.3
2014-12-03 20:15:00	152	2
2014-12-03 20:20:00	133	1.8
2014-12-03 20:25:00	142	1.8
2014-12-03 20:30:00	153	2.8
2014-12-03 20:35:00	132	2.3
2014-12-03 20:40:00	154	1.5
2014-12-03 20:45:00	149	1.5
2014-12-03 20:50:00	157	2.3
2014-12-03 20:55:00	135	2.8
2014-12-03 21:00:00	147	0.8
2014-12-03 21:05:00	145	2
2014-12-03 21:10:00	140	1.5
2014-12-03 21:15:00	143	1.8
2014-12-03 21:20:00	128	1.5
2014-12-03 21:25:00	131	1.8
2014-12-03 21:30:00	150	1.5
2014-12-03 21:35:00	129	1
2014-12-03 21:40:00	147	1.8
2014-12-03 21:45:00	139	1.8
2014-12-03 21:50:00	171	1.5
2014-12-03 21:55:00	140	1.8
2014-12-03 22:00:00	153	2.5
2014-12-03 22:05:00	124	1.3
2014-12-03 22:10:00	131	2.3
2014-12-03 22:15:00	128	2.3
2014-12-03 22:20:00	145	2
2014-12-03 22:25:00	128	2
2014-12-03 22:30:00	128	2
2014-12-03 22:35:00	157	2.8
2014-12-03 22:40:00	135	1.8
2014-12-03 22:45:00	129	1.5
2014-12-03 22:50:00	126	1.8
2014-12-03 22:55:00	149	0.8
2014-12-03 23:00:00	146	1
2014-12-03 23:05:00	136	0.8
2014-12-03 23:10:00	128	1.3
2014-12-03 23:15:00	147	0.5
2014-12-03 23:20:00	125	0.8
2014-12-03 23:25:00	138	1
2014-12-03 23:30:00	102	0.8
2014-12-03 23:35:00	131	1
2014-12-03 23:40:00	131	1.3
2014-12-03 23:45:00	145	1.8
2014-12-03 23:50:00	150	1.5
2014-12-03 23:55:00	132	1.8
2014-12-04	143	1
2014-12-04 00:05:00	126	1.8
2014-12-04 00:10:00	121	1
2014-12-04 00:15:00	138	1.5
2014-12-04 00:20:00	191	0.8
2014-12-04 00:25:00	142	0.8
2014-12-04 00:30:00	136	0.5
2014-12-04 00:35:00	125	1
2014-12-04 00:40:00	112	0.5
2014-12-04 00:45:00	135	1.5
2014-12-04 00:50:00	140	1.3
2014-12-04 00:55:00	136	1.3
2014-12-04 01:00:00	147	1.8
2014-12-04 01:05:00	149	1.8
2014-12-04 01:10:00	138	1.8
2014-12-04 01:15:00	145	1.5
2014-12-04 01:20:00	153	1.3
2014-12-04 01:25:00	122	1
2014-12-04 01:30:00	142	1.5
2014-12-04 01:35:00	133	2.3
2014-12-04 01:40:00	131	1.8
2014-12-04 01:45:00	132	2
2014-12-04 01:50:00	143	1.8
2014-12-04 01:55:00	133	1.5
2014-12-04 02:00:00	145	1.8
2014-12-04 02:05:00	146	1.5
2014-12-04 02:10:00	128	1
2014-12-04 02:15:00	133	0.5
2014-12-04 02:20:00	142	0.8
2014-12-04 02:25:00	154	1.3
2014-12-04 02:30:00	121	1
2014-12-04 02:35:00	145	1.3
2014-12-04 02:40:00	152	1.5
2014-12-04 02:45:00	147	1.5
2014-12-04 02:50:00	153	2
2014-12-04 02:55:00	147	1.8
2014-12-04 03:00:00	153	1.8
2014-12-04 03:05:00	161	1.5
2014-12-04 03:10:00	143	1.5
2014-12-04 03:15:00	181	1
2014-12-04 03:20:00	142	1.5
2014-12-04 03:25:00	145	1.3
2014-12-04 03:30:00	135	1.3
2014-12-04 03:35:00	136	1.3
2014-12-04 03:40:00	140	1.3
2014-12-04 03:45:00	131	1.5
2014-12-04 03:50:00	133	0.8
2014-12-04 03:55:00	153	0.8
2014-12-04 04:00:00	156	1
2014-12-04 04:05:00	132	1.3
2014-12-04 04:10:00	131	1
2014-12-04 04:15:00	142	1.8
2014-12-04 04:20:00	140	1.3
2014-12-04 04:25:00	121	1.8
2014-12-04 04:30:00	140	1
2014-12-04 04:35:00	139	1.3
2014-12-04 04:40:00	112	1
2014-12-04 04:45:00	142	1.3
2014-12-04 04:50:00	126	1
2014-12-04 04:55:00	140	1.5
2014-12-04 05:00:00	126	1.3
2014-12-04 05:05:00	131	1.5
2014-12-04 05:10:00	128	0.8
2014-12-04 05:15:00	154	0.8
2014-12-04 05:20:00	149	1
2014-12-04 05:25:00	132	0.8
2014-12-04 05:30:00	149	1
2014-12-04 05:35:00	140	1.5
2014-12-04 05:40:00	132	1.3
2014-12-04 05:45:00	122	1
2014-12-04 05:50:00	146	1
2014-12-04 05:55:00	138	1.5
2014-12-04 06:00:00	145	1.3
2014-12-04 06:05:00	152	0.5
2014-12-04 06:10:00	128	1
2014-12-04 06:15:00	133	1
2014-12-04 06:20:00	131	1.3
2014-12-04 06:25:00	139	1.5
2014-12-04 06:30:00	131	0.3
2014-12-04 06:35:00	139	1.5
2014-12-04 06:40:00	150	1.8
2014-12-04 06:45:00	136	1.8
2014-12-04 06:50:00	135	1.3
2014-12-04 06:55:00	136	1.5
2014-12-04 07:00:00	149	2
2014-12-04 07:05:00	136	1.3
2014-12-04 07:10:00	153	0.5
2014-12-04 07:15:00	143	1
2014-12-04 07:20:00	136	1
2014-12-04 07:25:00	152	0.8
2014-12-04 07:30:00	136	1.3
2014-12-04 07:35:00	160	1.3
2014-12-04 07:40:00	139	1
2014-12-04 07:45:00	135	0.5
2014-12-04 07:50:00	143	1.3
2014-12-04 07:55:00	146	1
2014-12-04 08:00:00	143	0.8
2014-12-04 08:05:00	152	1
2014-12-04 08:10:00	146	0.8
2014-12-04 08:15:00	147	1
2014-12-04 08:20:00	131	0.5
2014-12-04 08:25:00	142	0.8
2014-12-04 08:30:00	131	1
2014-12-04 08:35:00	129	0.5
2014-12-04 08:40:00	145	1
2014-12-04 08:45:00	175	0.5
2014-12-04 08:50:00	150	1.3
2014-12-04 08:55:00	132	1.3
2014-12-04 09:00:00	129	0.8
2014-12-04 09:05:00	142	1.5
2014-12-04 09:10:00	149	1.3
2014-12-04 09:15:00	138	1.3
2014-12-04 09:20:00	139	1
2014-12-04 09:25:00	152	0.5
2014-12-04 09:30:00	136	1
2014-12-04 09:35:00	149	1.3
2014-12-04 09:40:00	138	1
2014-12-04 09:45:00	149	1.3
2014-12-04 09:50:00	147	1
2014-12-04 09:55:00	136	0.5
2014-12-04 10:00:00	145	1.5
2014-12-04 10:05:00	132	1
2014-12-04 10:10:00	139	1.3
2014-12-04 10:15:00	145	1
2014-12-04 10:20:00	171	0.5
2014-12-04 10:25:00	146	0.8
2014-12-04 10:30:00	142	1
2014-12-04 10:35:00	152	0.8
2014-12-04 10:40:00	138	1.5
2014-12-04 10:45:00	145	1
2014-12-04 10:50:00	160	1
2014-12-04 10:55:00	152	1
2014-12-04 11:00:00	139	1
2014-12-04 11:05:00	150	1
2014-12-04 11:10:00	133	1
2014-12-04 11:15:00	139	0.8
2014-12-04 11:20:00	146	1.3
2014-12-04 11:25:00	136	1
2014-12-04 11:30:00	157	1
2014-12-04 11:35:00	125	1
2014-12-04 11:40:00	140	0.8
2014-12-04 11:45:00	143	1
2014-12-04 11:50:00	142	0.8
2014-12-04 11:55:00	160	0.8
2014-12-04 12:00:00	147	0.8
2014-12-04 12:05:00	166	1.3
2014-12-04 12:10:00	174	1
2014-12-04 12:15:00	194	0.8
2014-12-04 12:20:00	147	1.8
2014-12-04 12:25:00	138	1.5
2014-12-04 12:30:00	145	1.8
2014-12-04 12:35:00	157	1.3
2014-12-04 12:40:00	146	1.3
2014-12-04 12:45:00	140	1.5
2014-12-04 12:50:00	150	0.8
2014-12-04 12:55:00	157	1.3
2014-12-04 13:00:00	139	1.3
2014-12-04 13:05:00	138	1
2014-12-04 13:10:00	126	1
2014-12-04 13:15:00	149	1
2014-12-04 13:20:00	112	0.5
2014-12-04 13:25:00	150	1
2014-12-04 13:30:00	146	0.5
2014-12-04 13:35:00	138	1.3
2014-12-04 13:40:00	157	0.8
2014-12-04 13:45:00	157	0.5
2014-12-04 13:50:00	142	1.3
2014-12-04 13:55:00	139	1.3
2014-12-04 14:00:00	117	0.5
2014-12-04 14:05:00	124	0.5
2014-12-04 14:10:00	140	0.8
2014-12-04 14:15:00	122	0.3
2014-12-04 14:20:00	147	1.3
2014-12-04 14:25:00	153	0.8
2014-12-04 14:30:00	142	0.8
2014-12-04 14:35:00	152	1
2014-12-04 14:40:00	145	1
2014-12-04 14:45:00	136	1
2014-12-04 14:50:00	146	1
2014-12-04 14:55:00	136	1.5
2014-12-04 15:00:00	154	1
2014-12-04 15:05:00	140	1
2014-12-04 15:10:00	163	0.8
2014-12-04 15:15:00	146	1
2014-12-04 15:20:00	150	0.8
2014-12-04 15:25:00	173	0.5
2014-12-04 15:30:00	133	1.3
2014-12-04 15:35:00	145	0.3
2014-12-04 15:40:00	145	0.8
2014-12-04 15:45:00	156	0.5
2014-12-04 15:50:00	154	0.8
2014-12-04 15:55:00	153	0.8
2014-12-04 16:00:00	136	0.5
2014-12-04 16:05:00	164	0.3
2014-12-04 16:10:00	157	0.3
2014-12-04 16:15:00	149	0.5
2014-12-04 16:20:00	146	0.5
2014-12-04 16:25:00	149	0.8
2014-12-04 16:30:00	132	0.8
2014-12-04 16:35:00	166	1
2014-12-04 16:40:00	173	0.3
2014-12-04 16:45:00	154	0.8
2014-12-04 16:50:00	124	0.3
2014-12-04 16:55:00	135	1.3
2014-12-04 17:00:00	132	0.8
2014-12-04 17:05:00	128	0.3
2014-12-04 17:10:00	136	0
2014-12-04 17:15:00	140	0.3
2014-12-04 17:20:00	142	0.3
2014-12-04 17:25:00	124	0
2014-12-04 17:30:00	140	0.8
2014-12-04 17:35:00	142	0.5
2014-12-04 17:40:00	138	0.3
2014-12-04 17:45:00	136	1
2014-12-04 17:50:00	135	0.8
2014-12-04 17:55:00	160	0.5
2014-12-04 18:00:00	129	1
2014-12-04 18:05:00	128	0.8
2014-12-04 18:10:00	128	0.5
2014-12-04 18:15:00	131	0.5
2014-12-04 18:20:00	133	0.8
2014-12-04 18:25:00	150	0.5
2014-12-04 18:30:00	139	0.5
2014-12-04 18:35:00	135	0.5
2014-12-04 18:40:00	129	0
2014-12-04 18:45:00	132	0.5
2014-12-04 18:50:00	119	0.3
2014-12-04 18:55:00	126	0.3
2014-12-04 19:00:00	125	0
2014-12-04 19:05:00	125	0.3
2014-12-04 19:10:00	147	1
2014-12-04 19:15:00	142	1
2014-12-04 19:20:00	131	0.8
2014-12-04 19:25:00	138	0.5
2014-12-04 19:30:00	142	0.8
2014-12-04 19:35:00	136	1.5
2014-12-04 19:40:00	140	0.5
2014-12-04 19:45:00	136	1
2014-12-04 19:50:00	173	0.5
2014-12-04 19:55:00	124	0.5
2014-12-04 20:00:00	149	0.8
2014-12-04 20:05:00	139	1.3
2014-12-04 20:10:00	132	0.5
2014-12-04 20:15:00	140	0.5
2014-12-04 20:20:00	133	0.5
2014-12-04 20:25:00	121	1
2014-12-04 20:30:00	139	1
2014-12-04 20:35:00	140	1.3
2014-12-04 20:40:00	135	1.3
2014-12-04 20:45:00	125	0.5
2014-12-04 20:50:00	135	0
2014-12-04 20:55:00	121	0.3
2014-12-04 21:00:00	143	0
2014-12-04 21:05:00	136	0.5
2014-12-04 21:10:00	138	0.5
2014-12-04 21:15:00	140	0.8
2014-12-04 21:20:00	160	1
2014-12-04 21:25:00	145	0.5
2014-12-04 21:30:00	147	0.5
2014-12-04 21:35:00	135	0.8
2014-12-04 21:40:00	135	0.8
2014-12-04 21:45:00	136	0.5
2014-12-04 21:50:00	124	0.5
2014-12-04 21:55:00	133	0.5
2014-12-04 22:00:00	152	0.3
2014-12-04 22:05:00	126	0.3
2014-12-04 22:10:00	142	0.8
2014-12-04 22:15:00	150	1.3
2014-12-04 22:20:00	135	0.8
2014-12-04 22:25:00	119	0.3
2014-12-04 22:30:00	145	0.5
2014-12-04 22:35:00	135	0.8
2014-12-04 22:40:00	154	1
2014-12-04 22:45:00	146	1.3
2014-12-04 22:50:00	145	1
2014-12-04 22:55:00	140	0.5
2014-12-04 23:00:00	150	0.5
2014-12-04 23:05:00	142	0.8
2014-12-04 23:10:00	143	0.3
2014-12-04 23:15:00	139	0.5
2014-12-04 23:20:00	143	1.3
2014-12-04 23:25:00	140	1.3
2014-12-04 23:30:00	149	1
2014-12-04 23:35:00	147	1
2014-12-04 23:40:00	140	1.5
2014-12-04 23:45:00	139	1
2014-12-04 23:50:00	143	1.5
2014-12-04 23:55:00	139	1
2014-12-05	142	1
2014-12-05 00:05:00	132	0.8
2014-12-05 00:10:00	131	0.5
2014-12-05 00:15:00	140	0.3
2014-12-05 00:20:00	145	0.5
2014-12-05 00:25:00	147	0.5
2014-12-05 00:30:00	145	0.5
2014-12-05 00:35:00	139	0.5
2014-12-05 00:40:00	135	0.3
2014-12-05 00:45:00	139	0
2014-12-05 00:50:00	126	0.3
2014-12-05 00:55:00	133	0.3
2014-12-05 01:00:00	129	0.3
2014-12-05 01:05:00	140	0
2014-12-05 01:10:00	142	0.3
2014-12-05 01:15:00	138	0.3
2014-12-05 01:20:00	139	0
2014-12-05 01:25:00	142	0.3
2014-12-05 01:30:00	143	0.3
2014-12-05 01:35:00	133	0.3
2014-12-05 01:40:00	149	0.5
2014-12-05 01:45:00	131	0.8
2014-12-05 01:50:00	124	0.3
2014-12-05 01:55:00	122	0
2014-12-05 02:00:00	135	0.3
2014-12-05 02:05:00	143	1.5
2014-12-05 02:10:00	139	1
2014-12-05 02:15:00	145	1
2014-12-05 02:20:00	139	1.3
2014-12-05 02:25:00	132	0.5
2014-12-05 02:30:00	142	0.8
2014-12-05 02:35:00	135	0.5
2014-12-05 02:40:00	139	0.5
2014-12-05 02:45:00	150	0.3
2014-12-05 02:50:00	138	0.8
2014-12-05 02:55:00	159	0.8
2014-12-05 03:00:00	142	0.5
2014-12-05 03:05:00	129	0.5
2014-12-05 03:10:00	140	0.5
2014-12-05 03:15:00	142	0.8
2014-12-05 03:20:00	132	0.5
2014-12-05 03:25:00	147	0.3
2014-12-05 03:30:00	136	0.8
2014-12-05 03:35:00	143	0.8
2014-12-05 03:40:00	138	0.8
2014-12-05 03:45:00	122	0.3
2014-12-05 03:50:00	132	0.5
2014-12-05 03:55:00	147	0.3
2014-12-05 04:00:00	129	0.5
2014-12-05 04:05:00	132	0.8
2014-12-05 04:10:00	154	0.8
2014-12-05 04:15:00	149	0.5
2014-12-05 04:20:00	154	0.8
2014-12-05 04:25:00	149	0.8
2014-12-05 04:30:00	147	0.3
2014-12-05 04:35:00	149	0.8
2014-12-05 04:40:00	147	0.5
2014-12-05 04:45:00	152	0.5
2014-12-05 04:50:00	143	0.5
2014-12-05 04:55:00	159	0.5
2014-12-05 05:00:00	126	0.3
2014-12-05 05:05:00	138	0.3
2014-12-05 05:10:00	156	0.3
2014-12-05 05:15:00	132	0.3
2014-12-05 05:20:00	126	0
2014-12-05 05:25:00	125	0
2014-12-05 05:30:00	111	0
2014-12-05 05:35:00	117	0
2014-12-05 05:40:00	133	0.3
2014-12-05 05:45:00	149	0.8
2014-12-05 05:50:00	121	0.5
2014-12-05 05:55:00	133	0.5
2014-12-05 06:00:00	146	0.5
2014-12-05 06:05:00	146	0
2014-12-05 06:10:00	129	0.3
2014-12-05 06:15:00	135	0.5
2014-12-05 06:20:00	133	0.5
2014-12-05 06:25:00	128	0
2014-12-05 06:30:00	156	0
2014-12-05 06:35:00	145	0.5
2014-12-05 06:40:00	136	0.3
2014-12-05 06:45:00	154	0.3
2014-12-05 06:50:00	131	0.5
2014-12-05 06:55:00	136	0.5
2014-12-05 07:00:00	124	0
2014-12-05 07:05:00	126	0.3
2014-12-05 07:10:00	136	0.3
2014-12-05 07:15:00	154	0
2014-12-05 07:20:00	154	0
2014-12-05 07:25:00	145	0
2014-12-05 07:30:00	131	0
2014-12-05 07:35:00	133	0.3
2014-12-05 07:40:00	139	1
2014-12-05 07:45:00	140	1
2014-12-05 07:50:00	124	0.8
2014-12-05 07:55:00	125	0.3
2014-12-05 08:00:00	121	0.3
2014-12-05 08:05:00	111	0.8
2014-12-05 08:10:00	126	0.8
2014-12-05 08:15:00	128	1
2014-12-05 08:20:00	135	0.5
2014-12-05 08:25:00	124	0
2014-12-05 08:30:00	135	0.5
2014-12-05 08:35:00	136	0.3
2014-12-05 08:40:00	138	1.3
2014-12-05 08:45:00	139	1
2014-12-05 08:50:00	135	0.3
2014-12-05 08:55:00	129	0.8
2014-12-05 09:00:00	132	0.8
2014-12-05 09:05:00	132	0.8
2014-12-05 09:10:00	128	0.3
2014-12-05 09:15:00	139	0.8
2014-12-05 09:20:00	138	0.8
2014-12-05 09:25:00	133	1
2014-12-05 09:30:00	133	1.3
2014-12-05 09:35:00	129	0.3
2014-12-05 09:40:00	140	0.8
2014-12-05 09:45:00	135	0.5
2014-12-05 09:50:00	124	0.3
2014-12-05 09:55:00	122	0
2014-12-05 10:00:00	131	0
2014-12-05 10:05:00	124	0.3
2014-12-05 10:10:00	114	0.3
2014-12-05 10:15:00	132	0.3
2014-12-05 10:20:00	124	0.3
2014-12-05 10:25:00	131	0.5
2014-12-05 10:30:00	143	0.3
2014-12-05 10:35:00	129	1.3
2014-12-05 10:40:00	139	1
2014-12-05 10:45:00	138	0.3
2014-12-05 10:50:00	119	0.5
2014-12-05 10:55:00	128	0.5
2014-12-05 11:00:00	142	0.3
2014-12-05 11:05:00	139	0.3
2014-12-05 11:10:00	161	0.5
2014-12-05 11:15:00	147	0
2014-12-05 11:20:00	121	0
2014-12-05 11:25:00	146	0.3
2014-12-05 11:30:00	135	0
2014-12-05 11:35:00	132	0.5
2014-12-05 11:40:00	142	0.8
2014-12-05 11:45:00	122	0.8
2014-12-05 11:50:00	117	0.3
2014-12-05 11:55:00	81	0.5
2014-12-05 12:00:00	131	0.8
2014-12-05 12:05:00	139	0.3
2014-12-05 12:10:00	136	0.8
2014-12-05 12:15:00	136	0.5
2014-12-05 12:20:00	125	0.5
2014-12-05 12:25:00	124	0.8
2014-12-05 12:30:00	139	0.3
2014-12-05 12:35:00	132	0.3
2014-12-05 12:40:00	131	0.5
2014-12-05 12:45:00	139	0.8
2014-12-05 12:50:00	135	0.8
2014-12-05 12:55:00	131	1.5
2014-12-05 13:00:00	145	0.5
2014-12-05 13:05:00	146	1.5
2014-12-05 13:10:00	149	0.3
2014-12-05 13:15:00	128	0.5
2014-12-05 13:20:00	150	1
2014-12-05 13:25:00	126	0.8
2014-12-05 13:30:00	147	1
2014-12-05 13:35:00	133	0.3
2014-12-05 13:40:00	131	0.5
2014-12-05 13:45:00	153	1
2014-12-05 13:50:00	135	1
2014-12-05 13:55:00	139	1
2014-12-05 14:00:00	138	0.5
2014-12-05 14:05:00	132	0.8
2014-12-05 14:10:00	139	1
2014-12-05 14:15:00	146	1
2014-12-05 14:20:00	129	0.8
2014-12-05 14:25:00	136	0.5
2014-12-05 14:30:00	138	1
2014-12-05 14:35:00	153	0.8
2014-12-05 14:40:00	139	0.8
2014-12-05 14:45:00	152	1.5
2014-12-05 14:50:00	132	1.3
2014-12-05 14:55:00	122	1.3
2014-12-05 15:00:00	164	0.8
2014-12-05 15:05:00	139	0.8
2014-12-05 15:10:00	157	0.5
2014-12-05 15:15:00	157	1
2014-12-05 15:20:00	145	1.8
2014-12-05 15:25:00	133	0.8
2014-12-05 15:30:00	142	1.3
2014-12-05 15:35:00	150	1.8
2014-12-05 15:40:00	150	1.5
2014-12-05 15:45:00	168	1
2014-12-05 15:50:00	199	1
2014-12-05 15:55:00	161	1.3
2014-12-05 16:00:00	167	1.3
2014-12-05 16:05:00	143	2
2014-12-05 16:10:00	174	0.8
2014-12-05 16:15:00	149	1.3
2014-12-05 16:20:00	153	1
2014-12-05 16:25:00	150	0.8
2014-12-05 16:30:00	142	0.5
2014-12-05 16:35:00	150	0.3
2014-12-05 16:40:00	152	0
2014-12-05 16:45:00	136	0
2014-12-05 16:50:00	156	0.3
2014-12-05 16:55:00	132	0
2014-12-05 17:00:00	126	0.3
2014-12-05 17:05:00	121	0
2014-12-05 17:10:00	121	0
2014-12-05 17:15:00	121	0
2014-12-05 17:20:00	150	0.8
2014-12-05 17:25:00	133	1.5
2014-12-05 17:30:00	136	0.8
2014-12-05 17:35:00	138	1
2014-12-05 17:40:00	135	1.3
2014-12-05 17:45:00	140	1
2014-12-05 17:50:00	133	0.8
2014-12-05 17:55:00	142	1
2014-12-05 18:00:00	132	1
2014-12-05 18:05:00	146	1
2014-12-05 18:10:00	136	0.8
2014-12-05 18:15:00	133	1.8
2014-12-05 18:20:00	140	2
2014-12-05 18:25:00	143	1.5
2014-12-05 18:30:00	143	1.5
2014-12-05 18:35:00	153	1.5
2014-12-05 18:40:00	153	1.5
2014-12-05 18:45:00	160	1.5
2014-12-05 18:50:00	152	1.8
2014-12-05 18:55:00	138	1.5
2014-12-05 19:00:00	133	1.3
2014-12-05 19:05:00	138	1.3
2014-12-05 19:10:00	147	2.3
2014-12-05 19:15:00	140	1.8
2014-12-05 19:20:00	146	1.3
2014-12-05 19:25:00	139	1
2014-12-05 19:30:00	152	1.5
2014-12-05 19:35:00	152	1.3
2014-12-05 19:40:00	93	0.8
2014-12-05 19:45:00	140	1.5
2014-12-05 19:50:00	140	1
2014-12-05 19:55:00	163	1
2014-12-05 20:00:00	160	1
2014-12-05 20:05:00	131	1.3
2014-12-05 20:10:00	157	1.5
2014-12-05 20:15:00	143	1.3
2014-12-05 20:20:00	140	1
2014-12-05 20:25:00	147	1.8
2014-12-05 20:30:00	150	1.3
2014-12-05 20:35:00	152	1.5
2014-12-05 20:40:00	153	1.3
2014-12-05 20:45:00	146	1
2014-12-05 20:50:00	143	1.3
2014-12-05 20:55:00	119	0.5
2014-12-05 21:00:00	131	1.5
2014-12-05 21:05:00	140	1.3
2014-12-05 21:10:00	146	2
2014-12-05 21:15:00	133	1.5
2014-12-05 21:20:00	150	1.8
2014-12-05 21:25:00	147	1.8
2014-12-05 21:30:00	136	1.8
2014-12-05 21:35:00	146	1.5
2014-12-05 21:40:00	147	1.5
2014-12-05 21:45:00	149	1.8
2014-12-05 21:50:00	150	2.3
2014-12-05 21:55:00	154	2
2014-12-05 22:00:00	159	1.5
2014-12-05 22:05:00	149	1.5
2014-12-05 22:10:00	145	2
2014-12-05 22:15:00	150	2.3
2014-12-05 22:20:00	152	2.5
2014-12-05 22:25:00	157	2.5
2014-12-05 22:30:00	132	2
2014-12-05 22:35:00	139	2.3
2014-12-05 22:40:00	136	1.5
2014-12-05 22:45:00	139	1.5
2014-12-05 22:50:00	136	1.5
2014-12-05 22:55:00	136	2
2014-12-05 23:00:00	140	2
2014-12-05 23:05:00	133	1.5
2014-12-05 23:10:00	153	2
2014-12-05 23:15:00	136	2
2014-12-05 23:20:00	132	1.8
2014-12-05 23:25:00	156	2.3
2014-12-05 23:30:00	157	2.3
2014-12-05 23:35:00	142	1.5
2014-12-05 23:40:00	152	2
2014-12-05 23:45:00	154	2.3
2014-12-05 23:50:00	168	2
2014-12-05 23:55:00	146	2
2014-12-06	136	1.5
2014-12-06 00:05:00	153	1.3
2014-12-06 00:10:00	132	1
2014-12-06 00:15:00	153	1.5
2014-12-06 00:20:00	145	1.8
2014-12-06 00:25:00	135	1
2014-12-06 00:30:00	139	1.5
2014-12-06 00:35:00	146	1.3
2014-12-06 00:40:00	156	0.5
2014-12-06 00:45:00	138	1.3
2014-12-06 00:50:00	138	1.5
2014-12-06 00:55:00	170	2.3
2014-12-06 01:00:00	161	1.8
2014-12-06 01:05:00	153	2.3
2014-12-06 01:10:00	142	2.5
2014-12-06 01:15:00	161	1.3
2014-12-06 01:20:00	171	1.8
2014-12-06 01:25:00	157	2
2014-12-06 01:30:00	150	2
2014-12-06 01:35:00	152	1.5
2014-12-06 01:40:00	142	2
2014-12-06 01:45:00	150	2
2014-12-06 01:50:00	146	1.8
2014-12-06 01:55:00	152	1
2014-12-06 02:00:00	139	1.5
2014-12-06 02:05:00	147	1.5
2014-12-06 02:10:00	142	1.3
2014-12-06 02:15:00	135	2.3
2014-12-06 02:20:00	147	1.5
2014-12-06 02:25:00	131	1.8
2014-12-06 02:30:00	131	1
2014-12-06 02:35:00	154	2
2014-12-06 02:40:00	146	1.3
2014-12-06 02:45:00	154	1.5
2014-12-06 02:50:00	142	1
2014-12-06 02:55:00	128	1
2014-12-06 03:00:00	125	1
2014-12-06 03:05:00	136	1.3
2014-12-06 03:10:00	146	1.3
2014-12-06 03:15:00	143	1
2014-12-06 03:20:00	132	1.5
2014-12-06 03:25:00	131	1
2014-12-06 03:30:00	143	1.5
2014-12-06 03:35:00	142	1
2014-12-06 03:40:00	124	2
2014-12-06 03:45:00	161	1
2014-12-06 03:50:00	161	1.3
2014-12-06 03:55:00	145	0.8
2014-12-06 04:00:00	138	1
2014-12-06 04:05:00	145	1.3
2014-12-06 04:10:00	133	1.3
2014-12-06 04:15:00	128	1.8
2014-12-06 04:20:00	136	1
2014-12-06 04:25:00	128	1
2014-12-06 04:30:00	147	1
2014-12-06 04:35:00	145	1
2014-12-06 04:40:00	135	0.5
2014-12-06 04:45:00	138	1
2014-12-06 04:50:00	142	1.3
2014-12-06 04:55:00	131	1.3
2014-12-06 05:00:00	142	1.3
2014-12-06 05:05:00	138	1.3
2014-12-06 05:10:00	149	1.5
2014-12-06 05:15:00	135	1
2014-12-06 05:20:00	138	1
2014-12-06 05:25:00	147	0.8
2014-12-06 05:30:00	138	1.3
2014-12-06 05:35:00	136	1.3
2014-12-06 05:40:00	128	0.5
2014-12-06 05:45:00	177	1.3
2014-12-06 05:50:00	204	1.3
2014-12-06 05:55:00	161	0.8
2014-12-06 06:00:00	152	1.3
2014-12-06 06:05:00	150	1.8
2014-12-06 06:10:00	145	1
2014-12-06 06:15:00	153	1.3
2014-12-06 06:20:00	138	1
2014-12-06 06:25:00	131	1
2014-12-06 06:30:00	119	0.8
2014-12-06 06:35:00	133	0.8
2014-12-06 06:40:00	119	0.8
2014-12-06 06:45:00	125	0
2014-12-06 06:50:00	131	0
2014-12-06 06:55:00	138	0.3
2014-12-06 07:00:00	129	0.8
2014-12-06 07:05:00	131	1
2014-12-06 07:10:00	133	1
2014-12-06 07:15:00	133	0.3
2014-12-06 07:20:00	150	0.8
2014-12-06 07:25:00	145	0.3
2014-12-06 07:30:00	131	0.8
2014-12-06 07:35:00	136	0.8
2014-12-06 07:40:00	167	1
2014-12-06 07:45:00	184	0.8
2014-12-06 07:50:00	152	1.8
2014-12-06 07:55:00	145	1.8
2014-12-06 08:00:00	145	1.8
2014-12-06 08:05:00	149	2.5
2014-12-06 08:10:00	157	2
2014-12-06 08:15:00	173	1
2014-12-06 08:20:00	142	1.5
2014-12-06 08:25:00	135	1.8
2014-12-06 08:30:00	163	1.3
2014-12-06 08:35:00	142	2
2014-12-06 08:40:00	163	1.3
2014-12-06 08:45:00	140	1.5
2014-12-06 08:50:00	157	1
2014-12-06 08:55:00	139	1.3
2014-12-06 09:00:00	145	0.5
2014-12-06 09:05:00	216	0.3
2014-12-06 09:10:00	204	0.3
2014-12-06 09:15:00	312	0
2014-12-06 09:20:00	74	0
2014-12-06 09:25:00	79	0
2014-12-06 09:30:00	73	0
2014-12-06 09:35:00	74	0
2014-12-06 09:40:00	84	0
2014-12-06 09:45:00	86	0
2014-12-06 09:50:00	86	0
2014-12-06 09:55:00	86	0
2014-12-06 10:00:00	136	0
2014-12-06 10:05:00	150	0
2014-12-06 10:10:00	150	0
2014-12-06 10:15:00	150	0
2014-12-06 10:20:00	150	0.3
2014-12-06 10:25:00	150	0
2014-12-06 10:30:00	150	0
2014-12-06 10:35:00	150	0
2014-12-06 10:40:00	150	0
2014-12-06 10:45:00	150	0
2014-12-06 10:50:00	150	0
2014-12-06 10:55:00	150	0
2014-12-06 11:00:00	150	0
2014-12-06 11:05:00	150	0
2014-12-06 11:10:00	150	0
2014-12-06 11:15:00	150	0
2014-12-06 11:20:00	150	0
2014-12-06 11:25:00	150	0
2014-12-06 11:30:00	150	0
2014-12-06 11:35:00	150	0
2014-12-06 11:40:00	150	0
2014-12-06 11:45:00	150	0
2014-12-06 11:50:00	150	0
2014-12-06 11:55:00	150	0
2014-12-06 12:00:00	150	0
2014-12-06 12:05:00	150	0
2014-12-06 12:10:00	150	0
2014-12-06 12:15:00	150	0
2014-12-06 12:20:00	150	0.5
2014-12-06 12:25:00	150	0.3
2014-12-06 12:30:00	100	0
2014-12-06 12:35:00	87	0
2014-12-06 12:40:00	87	0
2014-12-06 12:45:00	87	0
2014-12-06 12:50:00	87	0
2014-12-06 12:55:00	87	0
2014-12-06 13:00:00	87	0
2014-12-06 13:05:00	101	0.3
2014-12-06 13:10:00	124	0
2014-12-06 13:15:00	146	0.3
2014-12-06 13:20:00	152	0
2014-12-06 13:25:00	156	0
2014-12-06 13:30:00	164	0
2014-12-06 13:35:00	164	0.3
2014-12-06 13:40:00	135	0.5
2014-12-06 13:45:00	146	0.5
2014-12-06 13:50:00	147	0.3
2014-12-06 13:55:00	157	0.8
2014-12-06 14:00:00	157	1
2014-12-06 14:05:00	157	1.3
2014-12-06 14:10:00	149	1.3
2014-12-06 14:15:00	159	1
2014-12-06 14:20:00	138	1.3
2014-12-06 14:25:00	161	2.5
2014-12-06 14:30:00	167	2.5
2014-12-06 14:35:00	159	3.3
2014-12-06 14:40:00	173	2.8
2014-12-06 14:45:00	164	2.8
2014-12-06 14:50:00	173	3
2014-12-06 14:55:00	157	2.8
2014-12-06 15:00:00	164	3
2014-12-06 15:05:00	167	2.8
2014-12-06 15:10:00	166	2.5
2014-12-06 15:15:00	167	2.3
2014-12-06 15:20:00	168	2.5
2014-12-06 15:25:00	166	3
2014-12-06 15:30:00	171	2
2014-12-06 15:35:00	168	2.8
2014-12-06 15:40:00	164	2.8
2014-12-06 15:45:00	160	2
2014-12-06 15:50:00	160	3
2014-12-06 15:55:00	177	2.5
2014-12-06 16:00:00	157	2.3
2014-12-06 16:05:00	168	2.8
2014-12-06 16:10:00	173	3.3
2014-12-06 16:15:00	161	3.3
2014-12-06 16:20:00	173	2.5
2014-12-06 16:25:00	160	3.3
2014-12-06 16:30:00	163	3
2014-12-06 16:35:00	167	1.5
2014-12-06 16:40:00	163	2.5
2014-12-06 16:45:00	163	3.3
2014-12-06 16:50:00	163	2.3
2014-12-06 16:55:00	171	2.5
2014-12-06 17:00:00	161	2.5
2014-12-06 17:05:00	170	3
2014-12-06 17:10:00	170	3
2014-12-06 17:15:00	166	2.5
2014-12-06 17:20:00	168	3.3
2014-12-06 17:25:00	167	3.8
2014-12-06 17:30:00	161	2.8
2014-12-06 17:35:00	173	2.3
2014-12-06 17:40:00	168	2.3
2014-12-06 17:45:00	157	2
2014-12-06 17:50:00	161	2.3
2014-12-06 17:55:00	161	2
2014-12-06 18:00:00	164	2.5
2014-12-06 18:05:00	163	3
2014-12-06 18:10:00	170	3
2014-12-06 18:15:00	166	2.5
2014-12-06 18:20:00	161	3.3
2014-12-06 18:25:00	166	3
2014-12-06 18:30:00	164	3
2014-12-06 18:35:00	157	2.5
2014-12-06 18:40:00	161	3.3
2014-12-06 18:45:00	159	2.8
2014-12-06 18:50:00	171	2.8
2014-12-06 18:55:00	163	3
2014-12-06 19:00:00	161	3
2014-12-06 19:05:00	154	3.3
2014-12-06 19:10:00	174	2.5
2014-12-06 19:15:00	163	2.3
2014-12-06 19:20:00	173	1.8
2014-12-06 19:25:00	166	2
2014-12-06 19:30:00	170	2.3
2014-12-06 19:35:00	160	2
2014-12-06 19:40:00	167	1.8
2014-12-06 19:45:00	160	2.8
2014-12-06 19:50:00	167	2.3
2014-12-06 19:55:00	164	2.3
2014-12-06 20:00:00	161	2
2014-12-06 20:05:00	161	2.5
2014-12-06 20:10:00	159	1.8
2014-12-06 20:15:00	154	1.5
2014-12-06 20:20:00	166	1.8
2014-12-06 20:25:00	167	1.3
2014-12-06 20:30:00	146	1
2014-12-06 20:35:00	156	1.3
2014-12-06 20:40:00	164	1.5
2014-12-06 20:45:00	173	1.3
2014-12-06 20:50:00	167	1.3
2014-12-06 20:55:00	168	1.3
2014-12-06 21:00:00	170	0.5
2014-12-06 21:05:00	145	0.5
2014-12-06 21:10:00	168	0.8
2014-12-06 21:15:00	157	0.5
2014-12-06 21:20:00	168	0.8
2014-12-06 21:25:00	150	1
2014-12-06 21:30:00	191	0.5
2014-12-06 21:35:00	164	0.8
2014-12-06 21:40:00	149	0.8
2014-12-06 21:45:00	153	1.5
2014-12-06 21:50:00	159	1.5
2014-12-06 21:55:00	143	0.8
2014-12-06 22:00:00	153	1.3
2014-12-06 22:05:00	160	1.8
2014-12-06 22:10:00	149	1.3
2014-12-06 22:15:00	136	0.5
2014-12-06 22:20:00	156	0.5
2014-12-06 22:25:00	152	1
2014-12-06 22:30:00	164	1
[truncated: 103,698 more rows]
