# Supplementary material for: Combining Ordinary Kriging with wind directions to identify sources of industrial odors in Portland, Oregon
Source: PLoS One. 2018 Jan 31;13(1):e0189175. doi: 10.1371/journal.pone.0189175 (PMC5791939; doi:10.1371/journal.pone.0189175)
Supplement: S2 Dataset — (ZIP) [file pone.0189175.s002.zip]

Archive with 3 entries (3 files):
- Eckmann-et-al_IndustrialOdorsInPortland_S2-Evening.xlsx
- Eckmann-et-al_IndustrialOdorsInPortland_S2-Midday.xlsx
- Eckmann-et-al_IndustrialOdorsInPortland_S2-Morning.xlsx
